# Supplementary material for: A new species of Bolbelasmus (Coleoptera, Bolboceratidae) from Guangdong Province, China
Source: Biodivers Data J. 2024 Oct 2;12:e131664. doi: 10.3897/BDJ.12.e131664 (PMC11464902; doi:10.3897/BDJ.12.e131664)
Supplement: XML Treatment for Bolbelasmus (Kolbeus) guangdongensis [file BDJ.12.e131664-treatment1.xml]

<!DOCTYPE tp:taxon-treatment
  PUBLIC "-//TaxonX//DTD Taxonomic Treatment Publishing DTD v0 20100105//EN" "tax-treatment-NSO.dtd">
<tp:taxon-treatment xmlns:tp="http://www.plazi.org/taxpub"><tp:treatment-meta><mixed-citation publication-type="journal"><person-group><name><surname>Liao</surname><given-names>Weiqi</given-names></name><name><surname>Wu</surname><given-names>Zhengwei</given-names></name></person-group><article-title>A new species of <italic><tp:taxon-name><tp:taxon-name-part taxon-name-part-type="genus" reg="Bolbelasmus">Bolbelasmus</tp:taxon-name-part></tp:taxon-name></italic> (<tp:taxon-name><tp:taxon-name-part taxon-name-part-type="order">Coleoptera</tp:taxon-name-part></tp:taxon-name>, <tp:taxon-name><tp:taxon-name-part taxon-name-part-type="family">Bolboceratidae</tp:taxon-name-part></tp:taxon-name>) from Guangdong Province, China</article-title><source>Biodivers Data J</source><day>02</day><month>10</month><year>2024</year><volume>12</volume><pub-id pub-id-type="doi">10.3897/BDJ.12.e131664</pub-id></mixed-citation></tp:treatment-meta><tp:nomenclature><tp:taxon-name><object-id xmlns:xlink="http://www.w3.org/1999/xlink" content-type="arpha" xlink:type="simple">E39E43E3-6195-56B1-8975-8E82ADE5BF5D</object-id><tp:taxon-name-part taxon-name-part-type="genus">Bolbelasmus</tp:taxon-name-part> (<tp:taxon-name-part taxon-name-part-type="subgenus">Kolbeus</tp:taxon-name-part>) <tp:taxon-name-part taxon-name-part-type="species">guangdongensis</tp:taxon-name-part><object-id xmlns:xlink="http://www.w3.org/1999/xlink" content-type="zoobank" xlink:type="simple" object-id-type="ZooBank">E75064F8-11D7-42EB-BC0D-4EBB487F99E7</object-id></tp:taxon-name><tp:taxon-authority>Liao &amp; Wu</tp:taxon-authority><tp:taxon-status xmlns:xlink="http://www.w3.org/1999/xlink" xlink:type="simple">sp. nov.</tp:taxon-status></tp:nomenclature><tp:treatment-sec sec-type="materials"><title>Materials</title><list list-type="alpha-lower" list-content="occurrences"><list-item><p><bold>Type status:</bold> <named-content xmlns:xlink="http://www.w3.org/1999/xlink" content-type="dwc:typeStatus" xlink:type="simple">Holotype</named-content>. <bold>Occurrence:</bold> individualCount: <named-content xmlns:xlink="http://www.w3.org/1999/xlink" content-type="dwc:individualCount" xlink:type="simple">1</named-content>; sex: <named-content xmlns:xlink="http://www.w3.org/1999/xlink" content-type="dwc:sex" xlink:type="simple">male</named-content>; lifeStage: <named-content xmlns:xlink="http://www.w3.org/1999/xlink" content-type="dwc:lifeStage" xlink:type="simple">adult</named-content>; preparations: <named-content xmlns:xlink="http://www.w3.org/1999/xlink" content-type="dwc:preparations" xlink:type="simple">whole animal</named-content>; disposition: <named-content xmlns:xlink="http://www.w3.org/1999/xlink" content-type="dwc:disposition" xlink:type="simple">in collection</named-content>; occurrenceID: <named-content xmlns:xlink="http://www.w3.org/1999/xlink" content-type="dwc:occurrenceID" xlink:type="simple">9BB93E1A-84F7-5623-AA5F-03D9508A752A</named-content>; <bold>Taxon:</bold> kingdom: <named-content xmlns:xlink="http://www.w3.org/1999/xlink" content-type="dwc:kingdom" xlink:type="simple"><tp:taxon-name><tp:taxon-name-part taxon-name-part-type="kingdom">Animalia</tp:taxon-name-part></tp:taxon-name></named-content>; phylum: <named-content xmlns:xlink="http://www.w3.org/1999/xlink" content-type="dwc:phylum" xlink:type="simple"><tp:taxon-name><tp:taxon-name-part taxon-name-part-type="phylum">Arthropoda</tp:taxon-name-part></tp:taxon-name></named-content>; class: <named-content xmlns:xlink="http://www.w3.org/1999/xlink" content-type="dwc:class" xlink:type="simple"><tp:taxon-name><tp:taxon-name-part taxon-name-part-type="class">Insecta</tp:taxon-name-part></tp:taxon-name></named-content>; order: <named-content xmlns:xlink="http://www.w3.org/1999/xlink" content-type="dwc:order" xlink:type="simple"><tp:taxon-name><tp:taxon-name-part taxon-name-part-type="order">Coleoptera</tp:taxon-name-part></tp:taxon-name></named-content>; family: <named-content xmlns:xlink="http://www.w3.org/1999/xlink" content-type="dwc:family" xlink:type="simple"><tp:taxon-name><tp:taxon-name-part taxon-name-part-type="family">Geotrupidae</tp:taxon-name-part></tp:taxon-name></named-content>; genus: <named-content xmlns:xlink="http://www.w3.org/1999/xlink" content-type="dwc:genus" xlink:type="simple"><tp:taxon-name><tp:taxon-name-part taxon-name-part-type="genus">Bolbelasmus</tp:taxon-name-part></tp:taxon-name></named-content>; subgenus: <named-content xmlns:xlink="http://www.w3.org/1999/xlink" content-type="dwc:subgenus" xlink:type="simple"><tp:taxon-name><tp:taxon-name-part taxon-name-part-type="subgenus">Kolbeus</tp:taxon-name-part></tp:taxon-name></named-content>; specificEpithet: <named-content xmlns:xlink="http://www.w3.org/1999/xlink" content-type="dwc:specificEpithet" xlink:type="simple"><italic><tp:taxon-name><tp:taxon-name-part taxon-name-part-type="genus" reg="Bolbelasmus"/><tp:taxon-name-part taxon-name-part-type="species" reg="guangdongensis">guangdongensis</tp:taxon-name-part></tp:taxon-name></italic></named-content>; taxonRank: <named-content xmlns:xlink="http://www.w3.org/1999/xlink" content-type="dwc:taxonRank" xlink:type="simple">species</named-content>; <bold>Location:</bold> country: <named-content xmlns:xlink="http://www.w3.org/1999/xlink" content-type="dwc:country" xlink:type="simple">China</named-content>; countryCode: <named-content xmlns:xlink="http://www.w3.org/1999/xlink" content-type="dwc:countryCode" xlink:type="simple">CN</named-content>; stateProvince: <named-content xmlns:xlink="http://www.w3.org/1999/xlink" content-type="dwc:stateProvince" xlink:type="simple">Guangdong</named-content>; county: <named-content xmlns:xlink="http://www.w3.org/1999/xlink" content-type="dwc:county" xlink:type="simple">Zhanjiang</named-content>; locality: <named-content xmlns:xlink="http://www.w3.org/1999/xlink" content-type="dwc:locality" xlink:type="simple">Huguangyan National Geopark</named-content>; verbatimElevation: <named-content xmlns:xlink="http://www.w3.org/1999/xlink" content-type="dwc:verbatimElevation" xlink:type="simple">26 m</named-content>; verbatimLatitude: <named-content xmlns:xlink="http://www.w3.org/1999/xlink" content-type="dwc:verbatimLatitude" xlink:type="simple">21.13916 N</named-content>; verbatimLongitude: <named-content xmlns:xlink="http://www.w3.org/1999/xlink" content-type="dwc:verbatimLongitude" xlink:type="simple">110.28635 E</named-content>; <bold>Identification:</bold> identifiedBy: <named-content xmlns:xlink="http://www.w3.org/1999/xlink" content-type="dwc:identifiedBy" xlink:type="simple">Liao wei-qi, Wu zheng-wei</named-content>; <bold>Record Level:</bold> language: <named-content xmlns:xlink="http://www.w3.org/1999/xlink" content-type="dwc:language" xlink:type="simple">en</named-content>; basisOfRecord: <named-content xmlns:xlink="http://www.w3.org/1999/xlink" content-type="dwc:basisOfRecord" xlink:type="simple">PreservedSpecimen</named-content></p></list-item><list-item><p><bold>Type status:</bold> <named-content xmlns:xlink="http://www.w3.org/1999/xlink" content-type="dwc:typeStatus" xlink:type="simple">Paratype</named-content>. <bold>Occurrence:</bold> individualCount: <named-content xmlns:xlink="http://www.w3.org/1999/xlink" content-type="dwc:individualCount" xlink:type="simple">2</named-content>; sex: <named-content xmlns:xlink="http://www.w3.org/1999/xlink" content-type="dwc:sex" xlink:type="simple">1 female, 1 male</named-content>; lifeStage: <named-content xmlns:xlink="http://www.w3.org/1999/xlink" content-type="dwc:lifeStage" xlink:type="simple">adult</named-content>; preparations: <named-content xmlns:xlink="http://www.w3.org/1999/xlink" content-type="dwc:preparations" xlink:type="simple">whole animal</named-content>; disposition: <named-content xmlns:xlink="http://www.w3.org/1999/xlink" content-type="dwc:disposition" xlink:type="simple">in collection</named-content>; occurrenceID: <named-content xmlns:xlink="http://www.w3.org/1999/xlink" content-type="dwc:occurrenceID" xlink:type="simple">08BF84F3-2B92-56A9-942C-037EB86557A8</named-content>; <bold>Taxon:</bold> kingdom: <named-content xmlns:xlink="http://www.w3.org/1999/xlink" content-type="dwc:kingdom" xlink:type="simple"><tp:taxon-name><tp:taxon-name-part taxon-name-part-type="kingdom">Animalia</tp:taxon-name-part></tp:taxon-name></named-content>; phylum: <named-content xmlns:xlink="http://www.w3.org/1999/xlink" content-type="dwc:phylum" xlink:type="simple"><tp:taxon-name><tp:taxon-name-part taxon-name-part-type="phylum">Arthropoda</tp:taxon-name-part></tp:taxon-name></named-content>; class: <named-content xmlns:xlink="http://www.w3.org/1999/xlink" content-type="dwc:class" xlink:type="simple"><tp:taxon-name><tp:taxon-name-part taxon-name-part-type="class">Insecta</tp:taxon-name-part></tp:taxon-name></named-content>; order: <named-content xmlns:xlink="http://www.w3.org/1999/xlink" content-type="dwc:order" xlink:type="simple"><tp:taxon-name><tp:taxon-name-part taxon-name-part-type="order">Coleoptera</tp:taxon-name-part></tp:taxon-name></named-content>; family: <named-content xmlns:xlink="http://www.w3.org/1999/xlink" content-type="dwc:family" xlink:type="simple"><tp:taxon-name><tp:taxon-name-part taxon-name-part-type="family">Geotrupidae</tp:taxon-name-part></tp:taxon-name></named-content>; genus: <named-content xmlns:xlink="http://www.w3.org/1999/xlink" content-type="dwc:genus" xlink:type="simple"><tp:taxon-name><tp:taxon-name-part taxon-name-part-type="genus">Bolbelasmus</tp:taxon-name-part></tp:taxon-name></named-content>; subgenus: <named-content xmlns:xlink="http://www.w3.org/1999/xlink" content-type="dwc:subgenus" xlink:type="simple"><tp:taxon-name><tp:taxon-name-part taxon-name-part-type="subgenus">Kolbeus</tp:taxon-name-part></tp:taxon-name></named-content>; specificEpithet: <named-content xmlns:xlink="http://www.w3.org/1999/xlink" content-type="dwc:specificEpithet" xlink:type="simple"><italic><tp:taxon-name><tp:taxon-name-part taxon-name-part-type="genus" reg="Bolbelasmus"/><tp:taxon-name-part taxon-name-part-type="species" reg="guangdongensis">guangdongensis</tp:taxon-name-part></tp:taxon-name></italic></named-content>; taxonRank: <named-content xmlns:xlink="http://www.w3.org/1999/xlink" content-type="dwc:taxonRank" xlink:type="simple">species</named-content>; <bold>Location:</bold> country: <named-content xmlns:xlink="http://www.w3.org/1999/xlink" content-type="dwc:country" xlink:type="simple">China</named-content>; countryCode: <named-content xmlns:xlink="http://www.w3.org/1999/xlink" content-type="dwc:countryCode" xlink:type="simple">CN</named-content>; stateProvince: <named-content xmlns:xlink="http://www.w3.org/1999/xlink" content-type="dwc:stateProvince" xlink:type="simple">Guangdong</named-content>; county: <named-content xmlns:xlink="http://www.w3.org/1999/xlink" content-type="dwc:county" xlink:type="simple">Zhanjiang</named-content>; locality: <named-content xmlns:xlink="http://www.w3.org/1999/xlink" content-type="dwc:locality" xlink:type="simple">Huguangyan National Geopark</named-content>; verbatimElevation: <named-content xmlns:xlink="http://www.w3.org/1999/xlink" content-type="dwc:verbatimElevation" xlink:type="simple">26 m</named-content>; verbatimLatitude: <named-content xmlns:xlink="http://www.w3.org/1999/xlink" content-type="dwc:verbatimLatitude" xlink:type="simple">21.13916 N</named-content>; verbatimLongitude: <named-content xmlns:xlink="http://www.w3.org/1999/xlink" content-type="dwc:verbatimLongitude" xlink:type="simple">110.28635 E</named-content>; <bold>Identification:</bold> identifiedBy: <named-content xmlns:xlink="http://www.w3.org/1999/xlink" content-type="dwc:identifiedBy" xlink:type="simple">Liao wei-qi, Wu zheng-wei</named-content>; <bold>Record Level:</bold> language: <named-content xmlns:xlink="http://www.w3.org/1999/xlink" content-type="dwc:language" xlink:type="simple">en</named-content>; basisOfRecord: <named-content xmlns:xlink="http://www.w3.org/1999/xlink" content-type="dwc:basisOfRecord" xlink:type="simple">PreservedSpecimen</named-content></p></list-item></list></tp:treatment-sec><tp:treatment-sec sec-type="Description"><title>Description</title><p>Male: Body length 9.5 mm, maximum width 6.8 mm. Form ovate, sides parallel (Fig. <xref ref-type="fig" rid="F11782055">1</xref>A). Colour: dorsum reddish-brown, glossy (Fig. <xref ref-type="fig" rid="F11782055">1</xref>A and C-D). <italic>Head</italic>: covered with punctures evenly distributed, except on the mandible (Fig. <xref ref-type="fig" rid="F11782057">2</xref>). Labrum slightly convex on both sides of the anterior margin, notched on lateral margins, surface rugulate-punctate (Fig. <xref ref-type="fig" rid="F11782057">2</xref>). Clypeus trapezoidal, protrusion at basal angle (Fig. <xref ref-type="fig" rid="F11782057">2</xref>). Clypeofrontal suture clear, slightly curved, adjacent to the frontal punctate augmentation. Ocular canthi rounded, encircling the eye incompletely, surface rugulate-punctate (Fig. <xref ref-type="fig" rid="F11782057">2</xref>). Antennae form lamellalate, orange (Fig. <xref ref-type="fig" rid="F11782057">2</xref>). <italic>Pronotum</italic>: disc maxiumum width approximately 0.7x as long as body length, anteriorly concave, anterolateral pronotal process rounded, inconspicuous (Fig. <xref ref-type="fig" rid="F11782055">1</xref>A); posterolateral pronotal process transverse, forming a ridge (Fig. <xref ref-type="fig" rid="F11782055">1</xref>A and C). Surface coarsely punctured, banded across the disc, concentrated on the lateral margins, extending towards the middle, gradually thinning out (Fig. <xref ref-type="fig" rid="F11782055">1</xref>A and C). Basal fovea conspicuous (Fig. <xref ref-type="fig" rid="F11782055">1</xref>C). <italic>Scutellum</italic>: elongate, approximately 0.74x as wide as long, the lateral margins anteriorly are nearly parallel, posteriorly forming a pinched, sharp angle; surface with scattered nearly invisible punctures (Fig. <xref ref-type="fig" rid="F11782055">1</xref>A). <italic>Elytron</italic>: semispherical, elytral sutural intervals distinctly convex, thirteen punctate striae distributed on each elytron, uniformly distributed transversely (Fig. <xref ref-type="fig" rid="F11782055">1</xref>A and C). <italic>Male genitalia</italic>: small，length 1.2 mm, capsule like (Fig. <xref ref-type="fig" rid="F11782059">3</xref>A-C). Phallobase approximately 2.6x as long as paramere; ventral side evenly sclerotised, with two bands, dorsal side weakly sclerotic, membranous (Fig. <xref ref-type="fig" rid="F11782059">3</xref>B-C). Parameres diverging from each other, subtrapezoidal in shape; basal expansion and lateral margin strongly sclerotised, curving ventrally in a hook-like fashion (Fig. <xref ref-type="fig" rid="F11782059">3</xref>A-C). <italic>Median lobe</italic>: evenly sclerotised, trilobed, ventral apical part with a half-circular opening (Fig. <xref ref-type="fig" rid="F11782059">3</xref>B-C).</p><p>Female: length 9.7 mm; maximum width 7.7 mm. Similar to the male, except that the frontal punctate augmentation of the head is replaced by a transverse punctate ridge (Fig. <xref ref-type="fig" rid="F11782055">1</xref>B).</p></tp:treatment-sec><tp:treatment-sec sec-type="Diagnosis"><title>Diagnosis</title><p><italic><tp:taxon-name><tp:taxon-name-part taxon-name-part-type="genus" reg="Bolbelasmus">Bolbelasmus</tp:taxon-name-part><tp:taxon-name-part taxon-name-part-type="species" reg="guangdongensis">guangdongensis</tp:taxon-name-part></tp:taxon-name></italic> sp. nov. belongs to the <tp:taxon-name><tp:taxon-name-part taxon-name-part-type="infraspecific-rank">subgenus</tp:taxon-name-part><tp:taxon-name-part taxon-name-part-type="subgenus" reg="Kolbeus">Kolbeus</tp:taxon-name-part></tp:taxon-name> by pronotal base imarginate (marginate in <italic><tp:taxon-name><tp:taxon-name-part taxon-name-part-type="genus" reg="Bolbelasmus">Bolbelasmus</tp:taxon-name-part></tp:taxon-name></italic>) and scutellum elongate (usually short in <italic><tp:taxon-name><tp:taxon-name-part taxon-name-part-type="genus" reg="Bolbelasmus">Bolbelasmus</tp:taxon-name-part></tp:taxon-name></italic>) (<xref ref-type="bibr" rid="B11781742">Krikken 1977</xref>). This new species resembles <italic><tp:taxon-name><tp:taxon-name-part taxon-name-part-type="genus" reg="Bolbelasmus">Bolbelasmus</tp:taxon-name-part><tp:taxon-name-part taxon-name-part-type="species" reg="coreanus">coreanus</tp:taxon-name-part></tp:taxon-name></italic>, (Kolbe, 1886) (from Korea and China (<xref ref-type="bibr" rid="B11781742">Krikken 1977</xref>, <xref ref-type="bibr" rid="B11781760">Li et al. 2008</xref>)); <italic><tp:taxon-name><tp:taxon-name-part taxon-name-part-type="genus" reg="Bolbelasmus">Bolbelasmus</tp:taxon-name-part><tp:taxon-name-part taxon-name-part-type="species" reg="meridionalis">meridionalis</tp:taxon-name-part></tp:taxon-name></italic> Krikkeni Nikolajev, 1979 (from Indonesia, Thailand, China and Vietnam (<xref ref-type="bibr" rid="B11781742">Krikken 1977</xref>) and <italic><tp:taxon-name><tp:taxon-name-part taxon-name-part-type="genus" reg="Bolbelasmus">Bolbelasmus</tp:taxon-name-part><tp:taxon-name-part taxon-name-part-type="species" reg="chifengi">chifengi</tp:taxon-name-part></tp:taxon-name></italic> Wang &amp; Li, 2024 (from China (<xref ref-type="bibr" rid="B11781658">Li and Wang 2024</xref>)) in the body longer, 9 mm (<xref ref-type="bibr" rid="B11781742">Krikken 1977</xref>, <xref ref-type="bibr" rid="B11781760">Li et al. 2008</xref>, <xref ref-type="bibr" rid="B11781658">Li and Wang 2024</xref>) and the frontal tubercle located in junction of clypeofrontal suture (<xref ref-type="bibr" rid="B11781658">Li and Wang 2024</xref>). Their diagnostic characters are summarised in Table <xref ref-type="table" rid="T11782062">1</xref>.</p></tp:treatment-sec><tp:treatment-sec sec-type="Etymology"><title>Etymology</title><p>The new species is named after the place where it was collected.</p></tp:treatment-sec><tp:treatment-sec sec-type="Distribution"><title>Distribution</title><p>Guangdong Province, China.</p></tp:treatment-sec><tp:treatment-sec><!--Section generated to contain objects referenced in tp:taxon-treatment.--><fig id="F11782055" position="float" orientation="portrait"><object-id xmlns:xlink="http://www.w3.org/1999/xlink" content-type="arpha" xlink:type="simple">5E4035E7-6F26-5EC1-ADF4-EB57DA46448C</object-id><object-id xmlns:xlink="http://www.w3.org/1999/xlink" content-type="doi" xlink:type="simple">10.3897/BDJ.12.e131664.figure1</object-id><label>Figure 1.</label><caption><p><italic><tp:taxon-name><tp:taxon-name-part taxon-name-part-type="genus" reg="Bolbelasmus">Bolbelasmus</tp:taxon-name-part><tp:taxon-name-part taxon-name-part-type="species" reg="guangdongensis">guangdongensis</tp:taxon-name-part></tp:taxon-name></italic> sp. nov. <bold>A</bold> holotype male, dorsal view; <bold>B</bold> paratype female, dorsal view; <bold>C</bold> holotype, left fronto-lateral view; <bold>D</bold> holotype, left lateral view. Scale bars: 2 mm.</p></caption><graphic xmlns:xlink="http://www.w3.org/1999/xlink" xlink:href="bdj-12-e131664-g001.png" position="float" id="oo_1086537.png" orientation="portrait" xlink:type="simple"><uri content-type="original_file" xlink:type="simple">https://binary.pensoft.net/fig/1086537</uri></graphic></fig><fig id="F11782057" position="float" orientation="portrait"><object-id xmlns:xlink="http://www.w3.org/1999/xlink" content-type="arpha" xlink:type="simple">D93C795A-2231-59AE-BE0C-3C6E5216EE50</object-id><object-id xmlns:xlink="http://www.w3.org/1999/xlink" content-type="doi" xlink:type="simple">10.3897/BDJ.12.e131664.figure2</object-id><label>Figure 2.</label><caption><p>Head of <italic><tp:taxon-name><tp:taxon-name-part taxon-name-part-type="genus" reg="Bolbelasmus">Bolbelasmus</tp:taxon-name-part><tp:taxon-name-part taxon-name-part-type="species" reg="guangdongensis">guangdongensis</tp:taxon-name-part></tp:taxon-name></italic> sp. nov., holotype male, dorsal view. Scale bars: 1 mm.</p></caption><graphic xmlns:xlink="http://www.w3.org/1999/xlink" xlink:href="bdj-12-e131664-g002.png" position="float" id="oo_1086538.png" orientation="portrait" xlink:type="simple"><uri content-type="original_file" xlink:type="simple">https://binary.pensoft.net/fig/1086538</uri></graphic></fig><fig id="F11782059" position="float" orientation="portrait"><object-id xmlns:xlink="http://www.w3.org/1999/xlink" content-type="arpha" xlink:type="simple">AF1EAE59-328F-535C-801A-7A645649DC21</object-id><object-id xmlns:xlink="http://www.w3.org/1999/xlink" content-type="doi" xlink:type="simple">10.3897/BDJ.12.e131664.figure3</object-id><label>Figure 3.</label><caption><p>Male genitalia of <italic><tp:taxon-name><tp:taxon-name-part taxon-name-part-type="genus" reg="Bolbelasmus">Bolbelasmus</tp:taxon-name-part><tp:taxon-name-part taxon-name-part-type="species" reg="guangdongensis">guangdongensis</tp:taxon-name-part></tp:taxon-name></italic> sp. nov., holotype. <bold>A</bold> right lateral view; <bold>B</bold> dorsal view; <bold>C</bold> ventral view. Scale bars: 500 μm.</p></caption><graphic xmlns:xlink="http://www.w3.org/1999/xlink" xlink:href="bdj-12-e131664-g003.png" position="float" id="oo_1086540.png" orientation="portrait" xlink:type="simple"><uri content-type="original_file" xlink:type="simple">https://binary.pensoft.net/fig/1086540</uri></graphic></fig><table-wrap id="T11782062" position="float" orientation="portrait"><label>Table 1.</label><caption><p>Diagnostic characters to differentiate <tp:taxon-name><tp:taxon-name-part taxon-name-part-type="genus" reg="Bolbelasmus">B.</tp:taxon-name-part><tp:taxon-name-part taxon-name-part-type="species" reg="guangdongensis">guangdongensis</tp:taxon-name-part></tp:taxon-name> sp. nov., <tp:taxon-name><tp:taxon-name-part taxon-name-part-type="genus" reg="Bolbelasmus">B.</tp:taxon-name-part><tp:taxon-name-part taxon-name-part-type="species" reg="coreanus">coreanus</tp:taxon-name-part></tp:taxon-name>, <tp:taxon-name><tp:taxon-name-part taxon-name-part-type="genus" reg="Bolbelasmus">B.</tp:taxon-name-part><tp:taxon-name-part taxon-name-part-type="species" reg="meridionalis">meridionalis</tp:taxon-name-part></tp:taxon-name> and <tp:taxon-name><tp:taxon-name-part taxon-name-part-type="genus" reg="Bolbelasmus">B.</tp:taxon-name-part><tp:taxon-name-part taxon-name-part-type="species" reg="chifengi">chifengi</tp:taxon-name-part></tp:taxon-name></p></caption><table rules="all" border="1"><tbody><tr><td rowspan="1" colspan="1"/><td rowspan="1" colspan="1"><italic><tp:taxon-name><tp:taxon-name-part taxon-name-part-type="genus" reg="Bolbelasmus">B.</tp:taxon-name-part><tp:taxon-name-part taxon-name-part-type="species" reg="guangdongensis">guangdongensis</tp:taxon-name-part></tp:taxon-name></italic> sp. nov.</td><td rowspan="1" colspan="1">
              <italic>
                <tp:taxon-name><tp:taxon-name-part taxon-name-part-type="genus" reg="Bolbelasmus">B.</tp:taxon-name-part><tp:taxon-name-part taxon-name-part-type="species" reg="coreanus">coreanus</tp:taxon-name-part></tp:taxon-name>
              </italic>
            </td><td rowspan="1" colspan="1">
              <italic>
                <tp:taxon-name><tp:taxon-name-part taxon-name-part-type="genus" reg="Bolbelasmus">B.</tp:taxon-name-part><tp:taxon-name-part taxon-name-part-type="species" reg="meridionalis">meridionalis</tp:taxon-name-part></tp:taxon-name>
              </italic>
            </td><td rowspan="1" colspan="1">
              <italic>
                <tp:taxon-name><tp:taxon-name-part taxon-name-part-type="genus" reg="Bolbelasmus">B.</tp:taxon-name-part><tp:taxon-name-part taxon-name-part-type="species" reg="chifengi">chifengi</tp:taxon-name-part></tp:taxon-name>
              </italic>
            </td></tr><tr><td rowspan="1" colspan="1">Labrum outer edge</td><td rowspan="1" colspan="1">Notched (Fig. <xref ref-type="fig" rid="F11782057">2</xref>).</td><td rowspan="1" colspan="1">Smooth, widely rounded (fig. 2 in <xref ref-type="bibr" rid="B11781742">Krikken (1977)</xref>).</td><td rowspan="1" colspan="1">Smooth, widely rounded (<xref ref-type="bibr" rid="B11781742">Krikken 1977</xref>).</td><td rowspan="1" colspan="1">Crenulated (<xref ref-type="bibr" rid="B11781658">Li and Wang 2024</xref>).</td></tr><tr><td rowspan="1" colspan="1">Elytral sutural intervals</td><td rowspan="1" colspan="1">Distinctly convex (Fig. <xref ref-type="fig" rid="F11782055">1</xref>A).</td><td rowspan="1" colspan="1">Flat (fig. 28 in <xref ref-type="bibr" rid="B11781658">Li and Wang (2024)</xref>).</td><td rowspan="1" colspan="1">Distinctly convex (<xref ref-type="bibr" rid="B11781658">Li and Wang 2024</xref>).</td><td rowspan="1" colspan="1">Distinclty convex (<xref ref-type="bibr" rid="B11781658">Li and Wang 2024</xref>).</td></tr><tr><td rowspan="1" colspan="1">Parameres</td><td rowspan="1" colspan="1">Significantly shorter than the phallobase, diverged, subtrapezoidal shaped, tip rounded (Fig. <xref ref-type="fig" rid="F11782059">3</xref>A-C).</td><td rowspan="1" colspan="1">Almost as long as phallobase, diverged, irregularly-shaped, tip acute (figs. 11 and 12 in <xref ref-type="bibr" rid="B11781760">Li et al. (2008)</xref>).</td><td rowspan="1" colspan="1">Significantly shorter than the phallobase, subparallel, subtrapezoidal-shaped, tip acute (figs. 33 and 34 in <xref ref-type="bibr" rid="B11781658">Li and Wang (2024)</xref>).</td><td rowspan="1" colspan="1">Almost as long as phallobase, diverged, irregularly-shaped, tip rounded (figs. 31 and 32 in <xref ref-type="bibr" rid="B11781658">Li and Wang (2024)</xref>).</td></tr><tr><td rowspan="1" colspan="1">Medium lobe</td><td rowspan="1" colspan="1">Elongate, tip tapered, nearly level with the apex of parameres (Fig. <xref ref-type="fig" rid="F11782059">3</xref>B-C).</td><td rowspan="1" colspan="1">Stout, covered in parameres (figs. 11 and 12 in <xref ref-type="bibr" rid="B11781760">Li et al. (2008)</xref>).</td><td rowspan="1" colspan="1">Covered by parameres (figs. 33 and 34 in <xref ref-type="bibr" rid="B11781658">Li and Wang (2024)</xref>).</td><td rowspan="1" colspan="1">Elongate; broad at the tip, nearly level with the apex of the parameres (figs. 31 and 32 in <xref ref-type="bibr" rid="B11781658">Li and Wang (2024)</xref>).</td></tr></tbody></table></table-wrap></tp:treatment-sec><ref-list><ref id="B11781742"><element-citation xmlns:xlink="http://www.w3.org/1999/xlink" publication-type="article" xlink:type="simple"><person-group person-group-type="author"><name name-style="western"><surname>Krikken</surname><given-names>J.</given-names></name></person-group><year>1977</year><article-title>The genus <italic><tp:taxon-name><tp:taxon-name-part taxon-name-part-type="genus" reg="Bolbelasmus">Bolbelasmus</tp:taxon-name-part></tp:taxon-name></italic> Boucomont in Asia, with notes on species occurring in other regions (<tp:taxon-name><tp:taxon-name-part taxon-name-part-type="order">Coleoptera</tp:taxon-name-part></tp:taxon-name>: <tp:taxon-name><tp:taxon-name-part taxon-name-part-type="family">Geotrupidae</tp:taxon-name-part></tp:taxon-name></article-title><source>Zoölogische Mededeelingen</source><volume>51</volume><fpage>277</fpage><lpage>292</lpage></element-citation></ref><ref id="B11781760"><element-citation xmlns:xlink="http://www.w3.org/1999/xlink" publication-type="article" xlink:type="simple"><person-group person-group-type="author"><name name-style="western"><surname>Li</surname><given-names>C.</given-names></name><name name-style="western"><surname>Wang</surname><given-names>C.</given-names></name><name name-style="western"><surname>Masumoto</surname><given-names>K.</given-names></name><name name-style="western"><surname>Ochi</surname><given-names>T.</given-names></name><name name-style="western"><surname>Yang</surname><given-names>P.</given-names></name></person-group><year>2008</year><article-title>Review of the tribe <tp:taxon-name><tp:taxon-name-part taxon-name-part-type="tribe">Bolboceratini</tp:taxon-name-part></tp:taxon-name> s.l. from Taiwan (<tp:taxon-name><tp:taxon-name-part taxon-name-part-type="order">Coleoptera</tp:taxon-name-part></tp:taxon-name>: <tp:taxon-name><tp:taxon-name-part taxon-name-part-type="superfamily">Scarabaeoidea</tp:taxon-name-part></tp:taxon-name>: <tp:taxon-name><tp:taxon-name-part taxon-name-part-type="family">Geotrupidae</tp:taxon-name-part></tp:taxon-name>) with a key to the Eurasian genera</article-title><source>Annals of the Entomological Society of America</source><volume>101</volume><issue>3</issue><fpage>474</fpage><lpage>490</lpage><pub-id pub-id-type="doi">10.1603/0013-8746(2008)101</pub-id></element-citation></ref><ref id="B11781658"><element-citation xmlns:xlink="http://www.w3.org/1999/xlink" publication-type="article" xlink:type="simple"><person-group person-group-type="author"><name name-style="western"><surname>Li</surname><given-names>C.</given-names></name><name name-style="western"><surname>Wang</surname><given-names>C.</given-names></name></person-group><year>2024</year><article-title>A systematic review of the genus <italic><tp:taxon-name><tp:taxon-name-part taxon-name-part-type="genus" reg="Bolbelasmus">Bolbelasmus</tp:taxon-name-part></tp:taxon-name></italic> Boucomont (<tp:taxon-name><tp:taxon-name-part taxon-name-part-type="order">Coleoptera</tp:taxon-name-part></tp:taxon-name>, <tp:taxon-name><tp:taxon-name-part taxon-name-part-type="family">Geotrupidae</tp:taxon-name-part></tp:taxon-name>, <tp:taxon-name><tp:taxon-name-part taxon-name-part-type="subfamily">Bolboceratinae</tp:taxon-name-part></tp:taxon-name>) from Indochina and surrounding areas</article-title><source>ZooKeys</source><volume>1191</volume><fpage>287</fpage><lpage>305</lpage><pub-id pub-id-type="doi">10.3897/zookeys.1191.114021</pub-id></element-citation></ref></ref-list></tp:taxon-treatment>
